# Supplementary material for: Interactions among Collective Spectators Facilitate Eyeblink Synchronization
Source: PLoS One. 2015 Oct 19;10(10):e0140774. doi: 10.1371/journal.pone.0140774 (PMC4610666; doi:10.1371/journal.pone.0140774)
Supplement: S1 File — This file contains data including condition, participants’ ID, the blink numbers, time stamp, and time stamp (second). (CSV) [file pone.0140774.s001.csv]

condition	id	blink_no	time	sec
1	1	0	00:05.4	5.359
1	1	1	00:06.6	6.602
1	1	2	00:18.0	18.01
1	1	3	00:31.4	31.35
1	1	4	00:45.7	45.739
1	1	5	00:47.0	47.037
1	1	6	00:49.9	49.918
1	1	7	00:50.5	50.529
1	1	8	00:59.2	59.235
1	1	9	01:03.7	63.717
1	1	10	01:10.3	70.332
1	1	11	01:10.7	70.743
1	1	12	01:15.9	75.897
1	1	13	01:16.3	76.304
1	1	14	01:16.8	76.754
1	1	15	01:17.3	77.286
1	1	16	01:25.0	85.012
1	1	17	01:31.2	91.199
1	1	18	01:35.5	95.534
1	1	19	01:43.5	103.525
1	1	20	01:43.8	103.837
1	1	21	01:44.3	104.276
1	1	22	01:45.2	105.2
1	1	23	01:51.1	111.119
1	1	24	02:01.6	121.65
1	1	25	02:02.4	122.447
1	1	26	02:14.7	134.689
1	1	27	02:32.1	152.067
1	1	28	02:32.4	152.421
1	1	29	02:34.5	154.475
1	1	30	02:42.7	162.736
1	1	31	02:45.0	164.955
1	1	32	02:49.1	169.081
1	1	33	02:49.4	169.396
1	1	34	02:51.7	171.673
1	1	35	02:59.2	179.222
1	1	36	03:03.1	183.131
1	1	37	03:08.9	188.89
1	1	38	03:09.7	189.657
1	1	39	03:13.1	193.086
1	1	40	03:22.7	202.728
1	1	41	03:34.0	214.013
1	1	42	03:34.5	214.536
1	1	43	03:39.0	219.036
1	1	44	03:49.8	229.829
1	1	45	03:50.2	230.195
1	1	46	03:54.6	234.635
1	1	47	04:05.6	245.557
1	1	48	04:06.1	246.105
1	1	49	04:15.1	255.059
1	1	50	04:32.7	272.713
1	1	51	04:36.2	276.212
1	1	52	04:38.9	278.915
1	1	53	04:51.4	291.392
1	1	54	05:01.2	301.191
1	1	55	05:14.6	314.635
1	1	56	05:31.4	331.404
1	1	57	05:32.9	332.897
1	1	58	05:42.2	342.152
1	1	59	05:42.5	342.531
1	1	60	05:45.0	344.983
1	1	61	05:47.7	347.731
1	1	62	06:02.9	362.924
1	1	63	06:08.3	368.322
1	1	64	06:15.0	374.963
1	1	65	06:22.1	382.059
1	1	66	06:38.3	398.308
1	1	67	06:43.3	403.287
1	1	68	06:44.1	404.081
1	1	69	06:57.2	417.154
1	1	70	07:17.3	437.328
1	1	71	07:23.5	443.549
1	1	72	07:24.4	444.368
1	1	73	07:26.8	446.765
1	1	74	07:35.9	455.889
1	1	75	07:42.5	462.468
1	1	76	07:44.5	464.489
1	1	77	07:45.9	465.912
1	1	78	07:51.9	471.886
1	1	79	07:54.3	474.307
1	1	80	08:10.1	490.07
1	1	81	08:14.5	494.523
1	1	82	08:14.8	494.83
1	1	83	08:16.9	496.931
1	1	84	08:30.6	510.622
1	1	85	08:38.8	518.758
1	1	86	08:41.2	521.156
1	1	87	08:48.5	528.516
1	1	88	08:56.6	536.644
1	1	89	08:57.0	536.978
1	1	90	09:00.5	540.517
1	1	91	09:12.4	552.394
1	1	92	09:13.2	553.226
1	1	93	09:13.7	553.655
1	1	94	09:23.0	562.956
1	1	95	09:26.9	566.93
1	1	96	09:40.0	580.031
1	1	97	09:45.4	585.411
1	1	98	09:52.9	592.854
1	1	99	09:53.8	593.805
1	1	100	09:54.5	594.477
1	1	101	10:03.6	603.591
1	1	102	10:14.5	614.52
1	1	103	10:28.3	628.282
1	1	104	10:34.7	634.725
1	1	105	10:37.5	637.469
1	1	106	10:42.8	642.769
1	1	107	10:48.2	648.224
1	1	108	10:49.4	649.373
1	1	109	10:53.8	653.819
1	1	110	11:14.0	673.983
1	1	111	11:15.1	675.143
1	1	112	11:17.8	677.796
1	1	113	11:18.0	678.015
1	1	114	11:26.2	686.213
1	1	115	11:31.0	690.967
1	1	116	11:31.3	691.274
1	1	117	11:36.4	696.355
1	1	118	11:47.0	706.953
1	1	119	11:51.6	711.562
1	1	120	11:55.2	715.176
1	1	121	11:55.8	715.796
1	1	122	12:03.6	723.627
1	1	123	12:17.9	737.903
1	1	124	12:19.5	739.476
1	1	125	12:37.8	757.825
1	1	126	12:43.9	763.87
1	1	127	12:56.3	776.311
1	1	128	13:03.2	783.244
1	1	129	13:06.7	786.672
1	1	130	13:08.2	788.2
1	1	131	13:22.6	802.648
1	1	132	13:34.9	814.923
1	1	133	13:44.6	824.641
1	1	134	13:45.2	825.247
1	1	135	13:45.7	825.716
1	1	136	13:46.4	826.435
1	1	137	13:53.1	833.072
1	1	138	14:06.0	845.968
1	1	139	14:06.5	846.516
1	1	140	14:14.0	854.031
1	1	141	14:14.7	854.702
1	1	142	14:35.4	875.429
1	1	143	14:52.8	892.842
1	1	144	15:01.1	901.085
1	1	145	15:01.4	901.359
1	1	146	15:09.4	909.366
1	1	147	15:10.2	910.159
1	1	148	15:23.2	923.243
1	1	149	15:26.3	926.269
1	1	150	15:37.7	937.67
1	1	151	15:52.5	952.535
1	1	152	15:53.0	953.013
1	1	153	16:03.8	963.799
1	1	154	16:28.6	988.622
1	1	155	16:30.4	990.447
1	1	156	16:31.4	991.361
1	1	157	16:32.6	992.634
1	1	158	16:33.1	993.079
1	1	159	16:44.3	1004.265
1	1	160	16:46.9	1006.893
1	1	161	17:05.5	1025.478
1	1	162	17:20.9	1040.882
1	1	163	17:24.8	1044.765
1	1	164	17:43.7	1063.73
1	1	165	17:45.6	1065.624
1	1	166	17:57.8	1077.834
1	1	167	18:08.8	1088.826
1	1	168	18:11.6	1091.569
1	1	169	18:13.8	1093.818
1	1	170	18:22.7	1102.661
1	1	171	18:31.1	1111.148
1	1	172	18:34.4	1114.447
1	1	173	18:34.9	1114.918
1	1	174	18:41.8	1121.82
1	1	175	18:42.5	1122.507
1	1	176	18:46.3	1126.268
1	1	177	18:47.1	1127.075
1	1	178	19:15.8	1155.825
1	1	179	19:41.6	1181.593
1	1	180	19:43.6	1183.603
1	1	181	19:44.7	1184.659
1	1	182	19:51.6	1191.599
1	1	183	19:54.9	1194.853
1	1	184	19:55.9	1195.939
1	1	185	19:59.5	1199.504
1	1	186	20:05.3	1205.256
1	1	187	20:07.7	1207.736
1	1	188	20:14.2	1214.164
1	1	189	20:20.0	1219.965
1	1	190	20:25.4	1225.43
1	1	191	20:44.2	1244.17
1	1	192	20:52.1	1252.063
1	1	193	21:01.0	1261.004
1	1	194	21:13.4	1273.433
1	1	195	21:20.5	1280.528
1	1	196	21:24.0	1283.999
1	1	197	21:24.7	1284.676
1	1	198	21:38.4	1298.407
1	1	199	21:44.9	1304.87
1	1	200	21:55.4	1315.38
1	1	201	22:00.4	1320.375
1	1	202	22:01.0	1320.982
1	1	203	22:06.9	1326.897
1	1	204	22:12.3	1332.288
1	1	205	22:13.7	1333.711
1	1	206	22:18.3	1338.316
1	1	207	22:38.0	1357.978
1	1	208	22:38.6	1358.613
1	1	209	22:40.0	1359.971
1	1	210	22:50.0	1370.049
1	1	211	22:58.8	1378.834
1	1	212	22:59.3	1379.28
1	1	213	23:00.0	1380.03
1	1	214	23:00.3	1380.341
1	1	215	23:01.7	1381.719
1	1	216	23:02.2	1382.182
1	1	217	23:07.4	1387.434
1	1	218	23:33.8	1413.762
1	1	219	23:45.8	1425.78
1	1	220	23:46.2	1426.23
1	1	221	23:51.8	1431.799
1	1	222	24:06.2	1446.167
1	1	223	24:06.6	1446.564
1	1	224	24:17.4	1457.424
1	1	225	24:38.9	1478.905
1	1	226	24:44.0	1483.959
1	1	227	24:53.9	1493.918
1	1	228	24:54.2	1494.232
1	1	229	24:55.0	1495.032
1	1	230	24:56.8	1496.819
1	1	231	25:03.1	1503.077
1	1	232	25:04.9	1504.892
1	1	233	25:18.6	1518.62
1	1	234	25:20.4	1520.417
1	1	235	25:24.5	1524.488
1	1	236	25:24.8	1524.841
1	1	237	25:39.5	1539.513
1	1	238	25:39.8	1539.842
1	1	239	25:57.4	1557.407
1	1	240	25:59.6	1559.609
1	1	241	26:03.2	1563.159
1	1	242	26:10.5	1570.51
1	1	243	26:11.5	1571.451
1	1	244	26:36.8	1596.841
1	1	245	26:47.7	1607.72
1	1	246	26:55.6	1615.608
1	1	247	27:04.6	1624.643
1	1	248	27:07.3	1627.315
1	1	249	27:08.0	1628.033
1	1	250	27:09.2	1629.219
1	1	251	27:12.7	1632.666
1	1	252	27:13.1	1633.085
1	1	253	27:16.1	1636.105
1	1	254	27:22.1	1642.142
1	1	255	27:30.6	1650.603
1	1	256	27:45.5	1665.495
1	1	257	27:58.6	1678.559
1	1	258	28:02.6	1682.59
1	1	259	28:03.2	1683.211
1	1	260	28:10.8	1690.837
1	1	261	28:15.7	1695.651
1	1	262	28:16.1	1696.066
1	1	263	28:16.7	1696.672
1	1	264	28:21.9	1701.898
1	1	265	28:22.3	1702.303
1	1	266	28:24.8	1704.766
1	1	267	28:26.4	1706.368
1	1	268	28:32.0	1711.972
1	1	269	28:53.3	1733.294
1	1	270	28:57.0	1737.044
1	1	271	28:59.9	1739.897
1	1	272	29:00.9	1740.869
1	1	273	29:03.7	1743.725
1	1	274	29:04.5	1744.514
1	1	275	29:05.3	1745.3
1	1	276	29:06.2	1746.206
1	1	277	29:06.8	1746.818
1	1	278	29:14.2	1754.189
1	1	279	29:16.0	1756.018
1	1	280	29:24.5	1764.48
1	1	281	29:34.0	1773.963
1	1	282	29:36.4	1776.386
1	1	283	29:40.3	1780.282
1	1	284	29:40.9	1780.931
1	1	285	29:54.7	1794.689
1	1	286	29:59.1	1799.06
1	1	287	30:04.5	1804.514
1	1	288	30:17.8	1817.786
1	1	289	30:18.9	1818.874
1	1	290	30:26.2	1826.233
1	1	291	30:34.4	1834.437
1	1	292	30:39.6	1839.592
1	1	293	30:53.6	1853.624
1	1	294	30:59.6	1859.612
1	1	295	31:01.8	1861.804
1	1	296	31:11.5	1871.496
1	1	297	31:11.8	1871.778
1	1	298	31:20.5	1880.547
1	1	299	31:23.7	1883.654
1	1	300	31:24.1	1884.078
1	1	301	31:30.3	1890.299
1	1	302	31:40.4	1900.436
1	1	303	31:40.9	1900.868
1	1	304	31:48.8	1908.819
1	1	305	31:55.3	1915.33
1	1	306	32:05.4	1925.44
1	1	307	32:11.6	1931.601
1	1	308	32:12.4	1932.408
1	1	309	32:14.5	1934.533
1	1	310	32:19.9	1939.861
1	1	311	32:22.8	1942.773
1	1	312	32:26.0	1945.964
1	1	313	32:39.4	1959.44
1	1	314	32:43.7	1963.743
1	1	315	32:47.5	1967.499
1	1	316	32:48.1	1968.059
1	1	317	32:49.1	1969.055
1	1	318	33:10.7	1990.654
1	1	319	33:11.8	1991.77
1	1	320	33:23.7	2003.71
1	1	321	33:32.1	2012.119
1	1	322	33:33.6	2013.605
1	1	323	33:34.2	2014.223
1	1	324	33:36.8	2016.843
1	1	325	33:44.5	2024.468
1	1	326	33:45.0	2025.002
1	1	327	33:56.8	2036.759
1	1	328	33:58.0	2037.967
1	1	329	33:59.5	2039.454
1	1	330	34:09.2	2049.247
1	1	331	34:11.7	2051.746
1	1	332	34:18.1	2058.082
1	1	333	34:27.8	2067.835
1	1	334	34:34.6	2074.624
1	1	335	34:35.1	2075.144
1	1	336	34:40.4	2080.432
1	1	337	35:05.9	2105.927
1	1	338	35:12.9	2112.948
1	1	339	35:17.2	2117.164
1	1	340	35:17.6	2117.593
1	1	341	35:24.9	2124.856
1	1	342	35:30.7	2130.682
1	1	343	35:31.2	2131.203
1	1	344	35:44.2	2144.209
1	1	345	35:48.6	2148.629
1	1	346	35:54.7	2154.664
1	1	347	36:12.8	2172.84
1	1	348	36:14.5	2174.549
1	1	349	36:15.1	2175.137
1	1	350	36:16.3	2176.29
1	1	351	36:27.5	2187.503
1	1	352	36:38.9	2198.863
1	1	353	36:44.5	2204.519
1	1	354	36:46.7	2206.731
1	1	355	36:48.6	2208.566
1	1	356	36:49.8	2209.822
1	1	357	36:51.4	2211.356
1	1	358	36:52.1	2212.096
1	1	359	36:56.9	2216.944
1	1	360	36:57.4	2217.377
1	1	361	37:10.5	2230.495
1	1	362	37:11.2	2231.243
1	1	363	37:16.7	2236.653
1	1	364	37:20.7	2240.725
1	1	365	37:26.4	2246.364
1	1	366	37:26.8	2246.795
1	1	367	37:28.0	2247.954
1	1	368	37:39.0	2259.008
1	1	369	37:44.5	2264.504
1	1	370	37:56.3	2276.348
1	1	371	37:57.2	2277.177
1	1	372	38:03.1	2283.07
1	1	373	38:04.6	2284.599
1	1	374	38:14.6	2294.589
1	1	375	38:16.7	2296.738
1	1	376	38:20.0	2300.017
1	1	377	38:20.9	2300.87
1	1	378	38:21.3	2301.3
1	1	379	38:24.4	2304.377
1	1	380	38:26.6	2306.583
1	1	381	38:40.6	2320.646
1	1	382	38:44.1	2324.069
1	1	383	38:45.4	2325.438
1	1	384	38:50.4	2330.435
1	1	385	38:54.9	2334.889
1	1	386	38:56.5	2336.502
1	1	387	38:59.7	2339.701
1	1	388	39:05.8	2345.765
1	1	389	39:12.3	2352.339
1	1	390	39:19.2	2359.185
1	1	391	39:19.5	2359.451
1	1	392	39:22.3	2362.289
1	1	393	39:27.9	2367.929
1	1	394	39:28.3	2368.279
1	1	395	39:28.8	2368.763
1	1	396	39:36.3	2376.325
1	1	397	39:48.6	2388.648
1	1	398	39:50.0	2389.954
1	1	399	39:53.7	2393.663
1	1	400	39:57.0	2397.014
1	1	401	39:57.5	2397.483
1	1	402	40:03.7	2403.66
1	1	403	40:04.1	2404.089
1	1	404	40:10.2	2410.212
1	1	405	40:18.3	2418.342
1	1	406	40:31.5	2431.483
1	1	407	40:33.4	2433.375
1	1	408	40:35.0	2434.979
1	1	409	40:36.6	2436.557
1	1	410	40:38.6	2438.587
1	1	411	40:40.6	2440.598
1	1	412	40:43.1	2443.123
1	1	413	40:44.8	2444.752
1	1	414	40:45.4	2445.388
1	1	415	40:48.6	2448.586
1	1	416	40:55.6	2455.62
1	1	417	41:03.7	2463.65
1	1	418	41:06.3	2466.289
1	1	419	41:18.9	2478.9
1	1	420	41:20.5	2480.526
1	1	421	41:23.2	2483.198
1	1	422	41:29.1	2489.093
1	1	423	41:32.4	2492.396
1	1	424	41:33.1	2493.1
1	1	425	41:34.4	2494.435
1	1	426	41:35.9	2495.88
1	1	427	41:44.1	2504.123
1	1	428	41:50.6	2510.563
1	1	429	41:51.1	2511.092
1	1	430	41:52.0	2512.039
1	1	431	42:07.6	2527.627
1	1	432	42:15.3	2535.258
1	1	433	42:15.9	2535.922
1	1	434	42:17.1	2537.128
1	1	435	42:18.1	2538.081
1	1	436	42:35.6	2555.612
1	1	437	42:51.7	2571.7
1	1	438	42:58.5	2578.512
1	1	439	43:02.6	2582.571
1	1	440	43:10.4	2590.401
1	1	441	43:10.8	2590.786
1	1	442	43:14.2	2594.22
1	1	443	43:18.4	2598.424
1	1	444	43:21.7	2601.673
1	1	445	43:22.4	2602.442
1	1	446	43:30.2	2610.189
1	1	447	43:32.1	2612.1
1	1	448	43:38.8	2618.823
1	1	449	43:45.2	2625.16
1	1	450	43:46.6	2626.625
1	1	451	43:55.6	2635.595
1	1	452	44:00.2	2640.189
1	1	453	44:00.6	2640.578
1	1	454	44:05.4	2645.426
1	1	455	44:13.0	2653.003
1	1	456	44:14.3	2654.293
1	1	457	44:14.8	2654.844
1	1	458	44:15.6	2655.633
1	1	459	44:20.3	2660.286
1	1	460	44:21.1	2661.064
1	1	461	44:24.6	2664.639
1	1	462	44:25.3	2665.303
1	1	463	44:26.5	2666.47
1	1	464	44:27.1	2667.119
1	1	465	44:28.2	2668.156
1	1	466	44:28.5	2668.476
1	1	467	44:34.6	2674.586
1	1	468	44:35.0	2674.995
1	1	469	44:35.9	2675.942
1	1	470	44:37.0	2676.964
1	1	471	44:43.5	2683.539
1	1	472	44:48.8	2688.837
1	1	473	44:52.4	2692.447
1	1	474	45:04.0	2703.979
1	1	475	45:08.1	2708.109
1	1	476	45:13.3	2713.321
1	1	477	45:13.7	2713.673
1	1	478	45:18.4	2718.407
1	1	479	45:19.3	2719.342
1	1	480	45:20.2	2720.194
1	1	481	45:23.5	2723.507
1	1	482	45:26.7	2726.653
1	1	483	45:34.8	2734.767
1	1	484	45:37.9	2737.941
1	1	485	45:43.0	2742.996
1	1	486	45:55.4	2755.372
1	1	487	46:01.5	2761.529
1	1	488	46:03.0	2763
1	1	489	46:13.1	2773.113
1	1	490	46:13.5	2773.523
1	1	491	46:26.5	2786.515
1	1	492	46:31.6	2791.64
1	1	493	46:32.0	2792.025
1	1	494	46:39.6	2799.599
1	1	495	46:48.5	2808.491
1	1	496	47:09.1	2829.066
1	1	497	47:09.4	2829.443
1	1	498	47:27.2	2847.171
1	1	499	47:54.0	2874.003
1	1	500	47:55.0	2874.961
1	1	501	47:57.9	2877.918
1	1	502	48:05.8	2885.791
1	1	503	48:10.4	2890.445
1	1	504	48:20.1	2900.122
1	1	505	48:20.8	2900.776
1	1	506	48:22.3	2902.31
1	1	507	48:24.3	2904.295
1	1	508	48:33.6	2913.55
1	1	509	48:38.0	2918.016
1	1	510	48:49.9	2929.934
1	1	511	48:51.5	2931.492
1	1	512	49:00.8	2940.753
1	1	513	49:01.1	2941.109
1	1	514	49:09.1	2949.119
1	1	515	49:14.0	2954.046
1	1	516	49:14.6	2954.612
1	1	517	49:15.5	2955.475
1	1	518	49:23.4	2963.448
1	1	519	49:26.1	2966.072
1	1	520	49:32.6	2972.568
1	1	521	49:44.2	2984.166
1	1	522	49:45.2	2985.199
1	1	523	49:52.7	2992.706
1	1	524	49:53.2	2993.228
1	1	525	49:54.6	2994.621
1	1	526	49:57.5	2997.5
1	1	527	50:08.3	3008.329
1	1	528	50:12.4	3012.362
1	1	529	50:41.3	3041.303
1	1	530	50:43.1	3043.13
1	1	531	50:48.0	3047.975
1	1	532	51:02.1	3062.098
1	1	533	51:08.9	3068.853
1	1	534	51:14.4	3074.36
1	1	535	51:30.4	3090.438
1	1	536	51:31.1	3091.082
1	1	537	51:33.5	3093.538
1	1	538	51:41.5	3101.478
1	1	539	51:58.9	3118.912
1	1	540	52:12.1	3132.061
1	1	541	52:13.9	3133.887
1	1	542	52:20.2	3140.187
1	1	543	52:26.8	3146.768
1	1	544	52:33.3	3153.256
1	1	545	52:37.4	3157.384
1	1	546	52:37.7	3157.683
1	1	547	52:38.2	3158.193
1	1	548	52:40.5	3160.464
1	1	549	52:43.7	3163.734
1	1	550	53:02.5	3182.532
1	1	551	53:08.9	3188.863
1	1	552	53:09.6	3189.576
1	1	553	53:14.8	3194.76
1	1	554	53:15.9	3195.862
1	1	555	53:23.1	3203.106
1	1	556	53:23.8	3203.848
1	1	557	53:24.6	3204.566
1	1	558	53:33.9	3213.925
1	2	0	00:10.1	10.1
1	2	0	00:01.1	1.109
1	2	1	00:13.2	13.24
1	2	1	00:03.3	3.285
1	2	2	00:17.1	17.13
1	2	2	00:04.4	4.443
1	2	3	00:25.2	25.173
1	2	3	00:05.7	5.68
1	2	4	00:32.2	32.211
1	2	4	00:07.9	7.922
1	2	5	00:37.5	37.492
1	2	6	00:39.9	39.876
1	2	7	00:47.2	47.222
1	2	8	00:53.1	53.136
1	2	9	00:56.3	56.267
1	2	10	00:59.4	59.368
1	2	11	01:05.4	65.415
1	2	12	01:25.8	85.766
1	2	13	01:30.0	90.019
1	2	14	01:37.1	97.108
1	2	15	01:37.7	97.654
1	2	16	01:56.2	116.23
1	2	17	02:03.6	123.564
1	2	18	02:12.2	132.178
1	2	19	02:34.4	154.398
1	2	20	02:40.0	159.997
1	2	21	02:45.5	165.486
1	2	22	02:47.5	167.524
1	2	23	02:49.3	169.254
1	2	24	02:50.9	170.883
1	2	25	02:52.5	172.548
1	2	26	02:56.5	176.504
1	2	27	02:58.1	178.132
1	2	28	03:09.6	189.565
1	2	29	03:11.0	190.962
1	2	30	03:17.9	197.925
1	2	31	03:23.9	203.934
1	2	32	03:55.8	235.799
1	2	33	04:02.5	242.492
1	2	34	04:04.6	244.618
1	2	35	04:40.8	280.789
1	2	36	05:01.8	301.768
1	2	37	05:40.9	340.885
1	2	38	05:42.4	342.35
1	2	39	05:44.1	344.081
1	2	40	05:46.0	345.98
1	2	41	05:50.3	350.336
1	2	42	05:52.3	352.345
1	2	43	05:53.5	353.5
1	2	44	05:54.2	354.176
1	2	45	06:42.5	402.49
1	2	46	06:53.4	413.379
1	2	47	07:01.0	420.979
1	2	48	07:11.7	431.676
1	2	49	07:14.5	434.531
1	2	50	07:15.5	435.512
1	2	51	07:18.3	438.311
1	2	52	07:23.1	443.078
1	2	53	07:47.5	467.501
1	2	54	07:48.9	468.932
1	2	55	07:52.6	472.638
1	2	56	07:55.7	475.704
1	2	57	07:57.5	477.537
1	2	58	08:01.5	481.516
1	2	59	08:40.8	520.757
1	2	60	08:45.4	525.443
1	2	61	09:13.9	553.897
1	2	62	09:14.2	554.234
1	2	63	09:15.4	555.408
1	2	64	09:21.2	561.228
1	2	65	09:21.8	561.782
1	2	66	09:46.8	586.826
1	2	67	10:29.7	629.693
1	2	68	10:36.3	636.255
1	2	69	11:04.1	664.128
1	2	70	11:05.9	665.854
1	2	71	11:11.7	671.66
1	2	72	11:11.9	671.896
1	2	73	11:16.5	676.487
1	2	74	11:22.6	682.575
1	2	75	11:28.4	688.377
1	2	76	11:33.0	693.011
1	2	77	12:05.3	725.341
1	2	78	12:26.3	746.317
1	2	79	12:45.8	765.81
1	2	80	12:49.7	769.697
1	2	81	12:52.5	772.464
1	2	82	13:03.0	782.959
1	2	83	13:05.5	785.537
1	2	84	13:11.4	791.36
1	2	85	13:14.5	794.472
1	2	86	13:17.6	797.644
1	2	87	13:22.7	802.656
1	2	88	13:25.3	805.266
1	2	89	13:32.2	812.165
1	2	90	13:56.5	836.516
1	2	91	14:01.3	841.292
1	2	92	14:17.7	857.66
1	2	93	15:32.0	932.031
1	2	94	15:50.6	950.553
1	2	95	16:02.5	962.51
1	2	96	16:39.1	999.07
1	2	97	16:45.1	1005.056
1	2	98	17:06.6	1026.643
1	2	99	17:06.9	1026.913
1	2	100	17:08.1	1028.087
1	2	101	17:08.9	1028.925
1	2	102	17:13.6	1033.643
1	2	103	17:17.5	1037.506
1	2	104	17:18.6	1038.639
1	2	105	17:20.4	1040.369
1	2	106	17:43.8	1063.801
1	2	107	17:44.1	1064.09
1	2	108	17:44.5	1064.478
1	2	109	18:00.8	1080.806
1	2	110	18:13.2	1093.228
1	2	111	18:34.1	1114.141
1	2	112	19:18.0	1157.957
1	2	113	19:38.2	1178.162
1	2	114	19:38.6	1178.637
1	2	115	19:43.9	1183.946
1	2	116	20:13.1	1213.146
1	2	117	20:21.0	1221.036
1	2	118	20:43.9	1243.937
1	2	119	20:52.5	1252.544
1	2	120	21:02.6	1262.609
1	2	121	21:14.0	1273.958
1	2	122	21:25.8	1285.752
1	2	123	21:48.3	1308.293
1	2	124	21:50.1	1310.117
1	2	125	21:58.4	1318.369
1	2	126	22:11.0	1330.996
1	2	127	22:40.2	1360.202
1	2	128	22:42.7	1362.74
1	2	129	22:45.5	1365.475
1	2	130	22:52.1	1372.07
1	2	131	23:08.6	1388.65
1	2	132	23:35.6	1415.595
1	2	133	23:46.0	1425.971
1	2	134	24:02.4	1442.362
1	2	135	24:04.9	1444.918
1	2	136	24:06.7	1446.74
1	2	137	24:18.9	1458.865
1	2	138	25:06.2	1506.249
1	2	139	25:13.0	1512.978
1	2	140	25:21.1	1521.118
1	2	141	25:23.8	1523.836
1	2	142	25:24.8	1524.764
1	2	143	25:33.9	1533.855
1	2	144	25:38.5	1538.468
1	2	145	25:51.3	1551.318
1	2	146	26:07.5	1567.501
1	2	147	26:29.4	1589.436
1	2	148	27:24.1	1644.101
1	2	149	28:38.8	1718.783
1	2	150	29:02.2	1742.163
1	2	151	29:07.8	1747.844
1	2	152	29:16.6	1756.632
1	2	153	29:51.0	1791.022
1	2	154	30:20.0	1820.033
1	2	155	30:34.3	1834.273
1	2	156	31:03.2	1863.222
1	2	157	31:08.5	1868.502
1	2	158	31:08.9	1868.898
1	2	159	31:39.1	1899.067
1	2	160	31:40.5	1900.461
1	2	161	31:42.3	1902.274
1	2	162	31:45.1	1905.106
1	2	163	32:06.0	1925.963
1	2	164	32:49.9	1969.864
1	2	165	33:05.7	1985.737
1	2	166	33:33.3	2013.292
1	2	167	33:46.0	2026.001
1	2	168	33:49.2	2029.227
1	2	169	34:10.2	2050.203
1	2	170	34:11.7	2051.651
1	2	171	34:30.1	2070.147
1	2	172	34:50.7	2090.666
1	2	173	34:51.6	2091.645
1	2	174	35:17.2	2117.227
1	2	175	35:18.2	2118.191
1	2	176	35:20.1	2120.058
1	2	177	35:39.0	2138.964
1	2	178	35:45.3	2145.292
1	2	179	36:02.0	2162.048
1	2	180	36:11.2	2171.18
1	2	181	36:50.9	2210.897
1	2	182	36:53.1	2213.101
1	2	183	36:57.9	2217.937
1	2	184	37:15.1	2235.09
1	2	185	37:42.7	2262.67
1	2	186	37:47.7	2267.671
1	2	187	37:51.5	2271.529
1	2	188	37:53.3	2273.323
1	2	189	37:58.3	2278.32
1	2	190	37:59.8	2279.784
1	2	191	38:05.6	2285.606
1	2	192	38:17.9	2297.927
1	2	193	38:47.7	2327.702
1	2	194	38:58.6	2338.639
1	2	195	40:06.5	2406.47
1	2	196	40:07.5	2407.506
1	2	197	40:10.6	2410.603
1	2	198	40:16.5	2416.525
1	2	199	40:28.9	2428.855
1	2	200	40:32.5	2432.493
1	2	201	40:35.3	2435.279
1	2	202	40:44.4	2444.361
1	2	203	40:44.8	2444.789
1	2	204	40:46.1	2446.138
1	2	205	40:53.9	2453.85
1	2	206	41:35.1	2495.104
1	2	207	41:44.3	2504.263
1	2	208	41:49.0	2508.957
1	2	209	41:52.4	2512.438
1	2	210	42:08.0	2528.006
1	2	211	42:29.3	2549.325
1	2	212	42:35.2	2555.204
1	2	213	42:53.3	2573.318
1	2	214	43:15.0	2595.02
1	2	215	43:22.4	2602.446
1	2	216	43:28.9	2608.902
1	2	217	43:29.5	2609.479
1	2	218	43:34.8	2614.764
1	2	219	43:44.5	2624.514
1	2	220	43:54.1	2634.09
1	2	221	44:00.9	2640.9
1	2	222	44:07.4	2647.442
1	2	223	44:37.4	2677.361
1	2	224	44:51.0	2691.044
1	2	225	44:55.2	2695.228
1	2	226	45:10.3	2710.301
1	2	227	45:16.9	2716.935
1	2	228	45:17.2	2717.171
1	2	229	45:54.5	2754.465
1	2	230	46:07.1	2767.062
1	2	231	47:25.0	2845.004
1	2	232	47:28.5	2848.544
1	2	233	47:58.1	2878.102
1	2	234	48:36.2	2916.173
1	2	235	48:46.2	2926.221
1	2	236	49:28.3	2968.288
1	2	237	50:50.5	3050.532
1	2	238	51:10.9	3070.926
1	2	239	51:23.6	3083.592
1	2	240	51:26.0	3086.017
1	2	241	51:27.5	3087.457
1	2	242	51:32.6	3092.637
1	2	243	51:33.6	3093.605
1	2	244	52:42.7	3162.744
1	2	245	53:12.6	3192.647
1	2	246	53:16.3	3196.342
1	3	5	00:08.6	8.594
1	3	6	00:10.3	10.323
1	3	7	00:13.9	13.916
1	3	8	00:15.0	15.023
1	3	9	00:16.8	16.847
1	3	10	00:18.8	18.768
1	3	11	00:21.0	20.997
1	3	12	00:21.9	21.873
1	3	13	00:22.9	22.884
1	3	14	00:25.6	25.6
1	3	15	00:28.3	28.254
1	3	16	00:30.5	30.467
1	3	17	00:31.3	31.274
1	3	18	00:32.1	32.082
1	3	19	00:35.5	35.501
1	3	20	00:38.5	38.493
1	3	21	00:39.6	39.649
1	3	22	00:41.1	41.126
1	3	23	00:44.6	44.563
1	3	24	00:45.0	44.972
1	3	25	00:47.6	47.638
1	3	26	00:50.8	50.799
1	3	27	00:52.3	52.321
1	3	28	00:54.3	54.262
1	3	29	00:55.8	55.796
1	3	30	00:57.3	57.266
1	3	31	01:00.4	60.416
1	3	32	01:02.9	62.889
1	3	33	01:04.3	64.291
1	3	34	01:05.4	65.424
1	3	35	01:07.3	67.32
1	3	36	01:08.3	68.253
1	3	37	01:11.5	71.464
1	3	38	01:12.0	71.989
1	3	39	01:12.5	72.53
1	3	40	01:14.1	74.146
1	3	41	01:15.1	75.087
1	3	42	01:16.5	76.509
1	3	43	01:21.9	81.939
1	3	44	01:24.8	84.805
1	3	45	01:25.9	85.947
1	3	46	01:28.4	88.388
1	3	47	01:29.4	89.425
1	3	48	01:30.7	90.682
1	3	49	01:32.2	92.196
1	3	50	01:32.6	92.609
1	3	51	01:35.5	95.468
1	3	52	01:35.9	95.94
1	3	53	01:38.2	98.196
1	3	54	01:43.2	103.181
1	3	55	01:44.0	103.999
1	3	56	01:44.9	104.859
1	3	57	01:46.1	106.109
1	3	58	01:46.5	106.522
1	3	59	01:47.9	107.886
1	3	60	01:53.1	113.101
1	3	61	01:53.6	113.622
1	3	62	01:55.2	115.198
1	3	63	01:56.0	116.007
1	3	64	01:59.1	119.144
1	3	65	02:01.5	121.45
1	3	66	02:02.0	121.984
1	3	67	02:02.9	122.885
1	3	68	02:03.6	123.605
1	3	69	02:10.5	130.486
1	3	70	02:13.2	133.219
1	3	71	02:14.2	134.236
1	3	72	02:15.1	135.051
1	3	73	02:18.9	138.863
1	3	74	02:19.1	139.076
1	3	75	02:19.6	139.557
1	3	76	02:19.9	139.94
1	3	77	02:20.6	140.627
1	3	78	02:21.1	141.107
1	3	79	02:22.4	142.43
1	3	80	02:23.0	142.986
1	3	81	02:23.4	143.361
1	3	82	02:23.6	143.619
1	3	83	02:24.4	144.368
1	3	84	02:25.0	145.004
1	3	85	02:25.8	145.765
1	3	86	02:26.4	146.387
1	3	87	02:27.4	147.409
1	3	88	02:29.0	149.01
1	3	89	02:29.8	149.763
1	3	90	02:30.3	150.261
1	3	91	02:33.2	153.234
1	3	92	02:33.4	153.421
1	3	93	02:33.9	153.88
1	3	94	02:34.2	154.247
1	3	95	02:34.8	154.832
1	3	96	02:35.5	155.464
1	3	97	02:35.8	155.842
1	3	98	02:36.4	156.425
1	3	99	02:37.0	156.977
1	3	100	02:37.3	157.258
1	3	101	02:38.0	157.986
1	3	102	02:38.5	158.458
1	3	103	02:38.9	158.871
1	3	104	02:39.4	159.36
1	3	105	02:40.0	160.006
1	3	106	02:40.7	160.677
1	3	107	02:41.3	161.314
1	3	108	02:43.0	163.045
1	3	109	02:43.2	163.219
1	3	110	02:43.6	163.584
1	3	111	02:44.2	164.24
1	3	112	02:45.1	165.075
1	3	113	02:45.5	165.494
1	3	114	02:46.3	166.304
1	3	115	02:46.7	166.693
1	3	116	02:47.2	167.191
1	3	117	02:47.6	167.557
1	3	118	02:48.2	168.182
1	3	119	02:48.4	168.444
1	3	120	02:49.4	169.419
1	3	121	02:49.9	169.915
1	3	122	02:50.7	170.732
1	3	123	02:51.3	171.251
1	3	124	02:51.8	171.751
1	3	125	02:52.4	172.43
1	3	126	02:52.7	172.723
1	3	127	02:53.3	173.251
1	3	128	02:57.7	177.749
1	3	129	02:58.4	178.408
1	3	130	02:58.8	178.754
1	3	131	02:59.0	178.984
1	3	132	02:59.3	179.29
1	3	133	02:59.7	179.711
1	3	134	03:00.3	180.315
1	3	135	03:01.2	181.183
1	3	136	03:01.8	181.84
1	3	137	03:02.6	182.594
1	3	138	03:03.2	183.225
1	3	139	03:03.5	183.496
1	3	140	03:04.5	184.524
1	3	141	03:05.4	185.429
1	3	142	03:05.9	185.934
1	3	143	03:06.7	186.742
1	3	144	03:07.8	187.837
1	3	145	03:08.4	188.435
1	3	146	03:08.7	188.653
1	3	147	03:09.1	189.078
1	3	148	03:09.5	189.452
1	3	149	03:09.6	189.592
1	3	150	03:10.4	190.429
1	3	151	03:10.8	190.844
1	3	152	03:11.7	191.697
1	3	153	03:12.2	192.238
1	3	154	03:13.2	193.162
1	3	155	03:13.5	193.478
1	3	156	03:13.7	193.681
1	3	157	03:14.9	194.866
1	3	158	03:16.3	196.335
1	3	159	03:16.5	196.51
1	3	160	03:17.2	197.215
1	3	161	03:17.6	197.55
1	3	162	03:18.0	198
1	3	163	03:18.3	198.279
1	3	164	03:19.2	199.224
1	3	165	03:19.7	199.662
1	3	166	03:20.4	200.375
1	3	167	03:21.5	201.465
1	3	168	03:21.5	201.549
1	3	169	03:22.0	201.951
1	3	170	03:23.3	203.304
1	3	171	03:23.7	203.708
1	3	172	03:25.4	205.446
1	3	173	03:26.0	205.983
1	3	174	03:27.1	207.08
1	3	175	03:27.5	207.475
1	3	176	03:28.0	207.952
1	3	177	03:28.7	208.743
1	3	178	03:29.4	209.354
1	3	179	03:30.8	210.764
1	3	180	03:31.6	211.63
1	3	181	03:32.3	212.327
1	3	182	03:32.8	212.773
1	3	183	03:34.4	214.422
1	3	184	03:35.8	215.787
1	3	185	03:36.2	216.222
1	3	186	03:37.3	217.328
1	3	187	03:37.8	217.761
1	3	188	03:38.8	218.835
1	3	189	03:39.8	219.839
1	3	190	03:40.4	220.388
1	3	191	03:42.0	221.978
1	3	192	03:43.1	223.052
1	3	193	03:43.3	223.309
1	3	194	03:43.6	223.625
1	3	195	03:44.4	224.4
1	3	196	03:46.5	226.477
1	3	197	03:48.0	228.049
1	3	198	03:49.2	229.235
1	3	199	03:51.7	231.727
1	3	200	03:52.5	232.484
1	3	201	03:52.8	232.8
1	3	202	03:53.8	233.842
1	3	203	03:54.2	234.158
1	3	204	03:54.5	234.519
1	3	205	03:56.1	236.103
1	3	206	03:57.1	237.118
1	3	207	03:58.9	238.851
1	3	208	04:01.1	241.082
1	3	209	04:01.6	241.552
1	3	210	04:02.6	242.561
1	3	211	04:03.3	243.343
1	3	212	04:04.6	244.555
1	3	213	04:05.5	245.536
1	3	214	04:06.2	246.198
1	3	215	04:07.2	247.183
1	3	216	04:08.4	248.411
1	3	217	04:09.8	249.768
1	3	218	04:10.4	250.356
1	3	219	04:10.6	250.607
1	3	220	04:12.2	252.188
1	3	221	04:16.6	256.582
1	3	222	04:17.2	257.186
1	3	223	04:17.6	257.648
1	3	224	04:18.1	258.083
1	3	225	04:19.1	259.059
1	3	226	04:19.7	259.689
1	3	227	04:20.9	260.855
1	3	228	04:22.0	262.039
1	3	229	04:23.4	263.405
1	3	230	04:27.1	267.13
1	3	231	04:29.5	269.504
1	3	232	04:30.8	270.838
1	3	233	04:32.9	272.853
1	3	234	04:33.3	273.27
1	3	235	04:35.9	275.916
1	3	236	04:39.8	279.765
1	3	237	04:40.8	280.809
1	3	238	04:42.1	282.144
1	3	239	04:43.8	283.839
1	3	240	04:45.2	285.175
1	3	241	04:46.2	286.19
1	3	242	04:47.0	287.02
1	3	243	04:48.9	288.906
1	3	244	04:50.0	290.044
1	3	245	04:50.5	290.495
1	3	246	04:50.9	290.887
1	3	247	04:56.3	296.291
1	3	248	04:57.3	297.309
1	3	249	04:58.9	298.901
1	3	250	05:00.0	300.019
1	3	251	05:00.9	300.94
1	3	252	05:02.7	302.66
1	3	253	05:04.4	304.442
1	3	254	05:06.0	306.046
1	3	255	05:06.9	306.898
1	3	256	05:07.1	307.078
1	3	257	05:08.2	308.15
1	3	258	05:09.8	309.755
1	3	259	05:11.2	311.173
1	3	260	05:13.1	313.107
1	3	261	05:13.6	313.56
1	3	262	05:15.6	315.605
1	3	263	05:16.4	316.383
1	3	264	05:17.1	317.07
1	3	265	05:20.5	320.467
1	3	266	05:21.7	321.672
1	3	267	05:23.2	323.213
1	3	268	05:24.1	324.056
1	3	269	05:24.4	324.439
1	3	270	05:25.7	325.653
1	3	271	05:26.1	326.101
1	3	272	05:28.6	328.616
1	3	273	05:29.6	329.633
1	3	274	05:32.2	332.212
1	3	275	05:32.6	332.648
1	3	276	05:33.5	333.511
1	3	277	05:35.5	335.529
1	3	278	05:38.1	338.117
1	3	279	05:40.0	340.004
1	3	280	05:41.1	341.143
1	3	281	05:41.9	341.884
1	3	282	05:44.2	344.174
1	3	283	05:45.6	345.571
1	3	284	05:46.0	345.994
1	3	285	05:47.6	347.582
1	3	286	05:49.4	349.361
1	3	287	05:50.8	350.755
1	3	288	05:52.2	352.201
1	3	289	05:53.8	353.782
1	3	290	05:55.0	354.988
1	3	291	05:56.4	356.429
1	3	292	05:58.2	358.25
1	3	293	05:59.9	359.919
1	3	294	06:01.1	361.055
1	3	295	06:02.9	362.914
1	3	296	06:03.3	363.25
1	3	297	06:03.6	363.56
1	3	298	06:05.2	365.213
1	3	299	06:06.0	366.034
1	3	300	06:06.9	366.929
1	3	301	06:07.6	367.64
1	3	302	06:08.1	368.095
1	3	303	06:08.7	368.735
1	3	304	06:09.1	369.085
1	3	305	06:09.3	369.332
1	3	306	06:10.7	370.741
1	3	307	06:11.1	371.103
1	3	308	06:12.5	372.502
1	3	309	06:14.7	374.718
1	3	310	06:15.2	375.192
1	3	311	06:15.7	375.686
1	3	312	06:17.3	377.301
1	3	313	06:19.6	379.589
1	3	314	06:21.2	381.187
1	3	315	06:22.9	382.92
1	3	316	06:23.4	383.411
1	3	317	06:24.7	384.661
1	3	318	06:25.9	385.946
1	3	319	06:27.2	387.228
1	3	320	06:27.5	387.501
1	3	321	06:30.7	390.689
1	3	322	06:33.2	393.211
1	3	323	06:34.6	394.624
1	3	324	06:37.1	397.075
1	3	325	06:38.7	398.668
1	3	326	06:39.4	399.403
1	3	327	06:41.1	401.067
1	3	328	06:44.7	404.71
1	3	329	06:47.3	407.337
1	3	330	06:50.3	410.304
1	3	331	06:51.6	411.552
1	3	332	06:52.1	412.147
1	3	333	06:52.7	412.685
1	3	334	06:53.1	413.102
1	3	335	06:54.4	414.381
1	3	336	06:56.4	416.42
1	3	337	06:57.2	417.231
1	3	338	06:58.6	418.577
1	3	339	07:00.8	420.778
1	3	340	07:02.6	422.593
1	3	341	07:04.0	423.956
1	3	342	07:05.1	425.053
1	3	343	07:07.1	427.065
1	3	344	07:09.0	429.042
1	3	345	07:13.7	433.668
1	3	346	07:15.3	435.333
1	3	347	07:17.7	437.731
1	3	348	07:19.7	439.663
1	3	349	07:20.0	439.979
1	3	350	07:20.4	440.362
1	3	351	07:23.1	443.112
1	3	352	07:24.3	444.29
1	3	353	07:25.0	445.036
1	3	354	07:25.8	445.793
1	3	355	07:30.0	449.962
1	3	356	07:31.7	451.737
1	3	357	07:35.4	455.422
1	3	358	07:43.7	463.718
1	3	359	07:44.7	464.671
1	3	360	07:45.5	465.484
1	3	361	07:52.5	472.548
1	3	362	07:55.0	475.036
1	3	363	07:55.9	475.891
1	3	364	07:57.2	477.159
1	3	365	07:57.8	477.772
1	3	366	07:59.5	479.528
1	3	367	08:00.8	480.785
1	3	368	08:02.6	482.551
1	3	369	08:03.8	483.79
1	3	370	08:04.6	484.628
1	3	371	08:06.6	486.601
1	3	372	08:07.8	487.809
1	3	373	08:09.6	489.638
1	3	374	08:10.0	490.039
1	3	375	08:10.3	490.274
1	3	376	08:11.1	491.053
1	3	377	08:11.6	491.565
1	3	378	08:14.9	494.919
1	3	379	08:15.3	495.309
1	3	380	08:15.7	495.676
1	3	381	08:17.2	497.233
1	3	382	08:18.9	498.894
1	3	383	08:21.9	501.897
1	3	384	08:25.3	505.341
1	3	385	08:25.9	505.936
1	3	386	08:26.2	506.196
1	3	387	08:26.7	506.663
1	3	388	08:26.8	506.783
1	3	389	08:28.0	507.971
1	3	390	08:29.3	509.32
1	3	391	08:33.3	513.286
1	3	392	08:33.6	513.588
1	3	393	08:33.8	513.84
1	3	394	08:34.2	514.22
1	3	395	08:35.6	515.584
1	3	396	08:36.9	516.85
1	3	397	08:39.0	518.98
1	3	398	08:39.3	519.323
1	3	399	08:42.1	522.083
1	3	400	08:44.7	524.676
1	3	401	08:46.0	526.037
1	3	402	08:48.7	528.671
1	3	403	08:49.2	529.155
1	3	404	08:51.7	531.692
1	3	405	08:53.9	533.929
1	3	406	08:58.2	538.165
1	3	407	09:02.7	542.726
1	3	408	09:03.2	543.22
1	3	409	09:04.1	544.12
1	3	410	09:04.5	544.482
1	3	411	09:08.4	548.358
1	3	412	09:08.8	548.829
1	3	413	09:09.2	549.247
1	3	414	09:11.0	551.014
1	3	415	09:11.7	551.729
1	3	416	09:12.3	552.327
1	3	417	09:12.6	552.628
1	3	418	09:13.2	553.187
1	3	419	09:13.8	553.777
1	3	420	09:14.1	554.075
1	3	421	09:16.0	556.047
1	3	422	09:17.2	557.233
1	3	423	09:18.5	558.505
1	3	424	09:20.1	560.06
1	3	425	09:21.2	561.211
1	3	426	09:22.2	562.227
1	3	427	09:23.1	563.129
1	3	428	09:25.1	565.074
1	3	429	09:26.3	566.331
1	3	430	09:27.3	567.25
1	3	431	09:28.6	568.598
1	3	432	09:29.8	569.839
1	3	433	09:30.9	570.855
1	3	434	09:32.4	572.362
1	3	435	09:34.7	574.677
1	3	436	09:36.3	576.323
1	3	437	09:36.8	576.768
1	3	438	09:41.4	581.413
1	3	439	09:42.8	582.782
1	3	440	09:43.6	583.6
1	3	441	09:44.5	584.533
1	3	442	09:47.1	587.065
1	3	443	09:49.2	589.215
1	3	444	10:08.7	608.709
1	3	445	10:36.7	636.692
1	3	446	10:37.6	637.552
1	3	447	10:38.0	638.042
1	3	448	10:39.5	639.531
1	3	449	10:44.8	644.815
1	3	450	10:45.2	645.193
1	3	451	10:45.8	645.778
1	3	452	10:46.7	646.735
1	3	453	10:48.1	648.067
1	3	454	10:48.5	648.535
1	3	455	10:50.6	650.573
1	3	456	10:52.7	652.719
1	3	457	11:01.5	661.509
1	3	458	11:03.5	663.485
1	3	459	11:05.0	665.032
1	3	460	11:06.9	666.893
1	3	461	11:10.3	670.307
1	3	462	11:11.0	670.956
1	3	463	11:20.8	680.81
1	3	464	11:23.2	683.215
1	3	465	11:25.8	685.848
1	3	466	11:28.2	688.184
1	3	467	11:32.4	692.434
1	3	468	11:34.1	694.076
1	3	469	11:41.3	701.253
1	3	470	11:43.1	703.111
1	3	471	11:46.9	706.897
1	3	472	11:50.7	710.686
1	3	473	11:59.4	719.374
1	3	474	12:07.8	727.844
1	3	475	12:12.3	732.267
1	3	476	12:13.3	733.25
1	3	477	12:15.3	735.321
1	3	478	12:19.5	739.461
1	3	479	12:30.8	750.844
1	3	480	12:34.0	753.979
1	3	481	12:40.1	760.09
1	3	482	12:44.6	764.602
1	3	483	12:58.9	778.894
1	3	484	13:07.0	786.994
1	3	485	13:12.6	792.563
1	3	486	13:13.0	792.985
1	3	487	13:27.3	807.324
1	3	488	13:41.8	821.769
1	3	489	13:52.2	832.176
1	3	490	14:18.7	858.731
1	3	491	14:20.8	860.818
1	3	492	14:25.7	865.66
1	3	493	14:26.0	866.013
1	3	494	14:32.5	872.483
1	3	495	14:32.8	872.843
1	3	496	14:42.8	882.832
1	3	497	14:45.9	885.868
1	3	498	14:59.5	899.498
1	3	499	15:01.5	901.466
1	3	500	15:05.5	905.543
1	3	501	15:09.5	909.483
1	3	502	15:14.6	914.607
1	3	503	15:28.2	928.183
1	3	504	15:31.3	931.266
1	3	505	15:43.4	943.371
1	3	506	15:44.0	944.034
1	3	507	15:45.7	945.724
1	3	508	15:46.2	946.17
1	3	509	15:49.7	949.718
1	3	510	15:52.9	952.916
1	3	511	16:31.2	991.202
1	3	512	16:36.9	996.887
1	3	513	16:39.0	999.004
1	3	514	16:44.5	1004.477
1	3	515	16:44.8	1004.768
1	3	516	17:04.8	1024.775
1	3	517	17:20.2	1040.17
1	3	518	17:24.9	1044.907
1	3	519	17:48.1	1068.145
1	3	520	17:50.5	1070.499
1	3	521	18:00.7	1080.718
1	3	522	18:03.4	1083.411
1	3	523	18:06.2	1086.183
1	3	524	18:17.2	1097.207
1	3	525	18:26.1	1106.071
1	3	526	18:28.4	1108.406
1	3	527	18:30.2	1110.153
1	3	528	19:33.7	1173.749
1	3	529	19:43.8	1183.804
1	3	530	19:49.0	1189.033
1	3	531	19:49.3	1189.324
1	3	532	19:52.0	1191.967
1	3	533	19:56.3	1196.286
1	3	534	19:57.3	1197.278
1	3	535	19:58.5	1198.468
1	3	536	20:02.7	1202.732
1	3	537	20:04.0	1203.993
1	3	538	20:11.3	1211.278
1	3	539	20:19.7	1219.679
1	3	540	20:20.0	1220.011
1	3	541	20:24.8	1224.763
1	3	542	20:25.0	1224.999
1	3	543	20:43.7	1243.718
1	3	544	20:46.5	1246.54
1	3	545	21:01.4	1261.435
1	3	546	21:07.6	1267.579
1	3	547	21:24.5	1284.538
1	3	548	21:38.3	1298.325
1	3	549	21:38.8	1298.821
1	3	550	21:40.3	1300.318
1	3	551	21:52.3	1312.304
1	3	552	21:52.6	1312.638
1	3	553	21:57.4	1317.417
1	3	554	22:05.8	1325.776
1	3	555	22:06.1	1326.092
1	3	556	22:08.4	1328.408
1	3	557	22:10.8	1330.823
1	3	558	22:11.1	1331.085
1	3	559	22:17.3	1337.33
1	3	560	22:39.0	1359
1	3	561	22:44.8	1364.844
1	3	562	23:00.7	1380.733
1	3	563	23:01.1	1381.113
1	3	564	23:14.1	1394.086
1	3	565	23:18.2	1398.203
1	3	566	23:19.1	1399.094
1	3	567	23:39.2	1419.211
1	3	568	23:43.9	1423.882
1	3	569	23:53.6	1433.556
1	3	570	23:53.8	1433.843
1	3	571	24:17.1	1457.067
1	3	572	24:22.3	1462.296
1	3	573	24:51.0	1491.05
1	3	574	25:21.6	1521.646
1	3	575	25:43.0	1543.007
1	3	576	25:54.5	1554.476
1	3	577	25:55.6	1555.576
1	3	578	25:57.6	1557.572
1	3	579	25:59.3	1559.311
1	3	580	26:04.1	1564.083
1	3	581	26:13.9	1573.917
1	3	582	26:18.5	1578.519
1	3	583	27:14.3	1634.307
1	3	584	27:40.4	1660.447
1	3	585	27:56.8	1676.787
1	3	586	28:06.8	1686.798
1	3	587	28:07.3	1687.288
1	3	588	28:27.6	1707.573
1	3	589	28:28.0	1707.991
1	3	590	28:55.5	1735.491
1	3	591	28:57.9	1737.939
1	3	592	29:00.3	1740.291
1	3	593	29:06.3	1746.277
1	3	594	29:07.4	1747.364
1	3	595	29:55.2	1795.24
1	3	596	29:57.7	1797.659
1	3	597	30:02.3	1802.282
1	3	598	30:27.8	1827.759
1	3	599	30:56.0	1856.022
1	3	600	30:57.3	1857.251
1	3	601	30:57.9	1857.851
1	3	602	31:08.7	1868.714
1	3	603	31:36.3	1896.287
1	3	604	31:52.7	1912.716
1	3	605	32:12.2	1932.212
1	3	606	32:21.5	1941.505
1	3	607	32:36.8	1956.804
1	3	608	32:39.0	1959.01
1	3	609	32:48.9	1968.926
1	3	610	32:57.6	1977.576
1	3	611	33:02.6	1982.614
1	3	612	33:03.3	1983.318
1	3	613	33:46.0	2026.002
1	3	614	33:46.4	2026.444
1	3	615	33:57.5	2037.52
1	3	616	34:09.8	2049.784
1	3	617	34:16.7	2056.651
1	3	618	34:34.2	2074.158
1	3	619	34:38.7	2078.693
1	3	620	35:48.2	2148.181
1	3	621	35:56.0	2155.983
1	3	622	35:56.8	2156.835
1	3	623	36:40.5	2200.48
1	3	624	36:41.3	2201.276
1	3	625	36:44.7	2204.687
1	3	626	37:09.9	2229.875
1	3	627	37:11.0	2231.011
1	3	628	37:12.5	2232.533
1	3	629	37:14.8	2234.848
1	3	630	37:17.1	2237.1
1	3	631	37:22.6	2242.561
1	3	632	37:30.0	2250.041
1	3	633	37:53.2	2273.24
1	3	634	38:01.5	2281.515
1	3	635	38:01.9	2281.95
1	3	636	38:03.6	2283.56
1	3	637	38:06.9	2286.908
1	3	638	38:09.8	2289.828
1	3	639	38:16.0	2296.03
1	3	640	38:19.7	2299.694
1	3	641	38:44.3	2324.257
1	3	642	38:45.8	2325.767
1	3	643	38:46.0	2326.023
1	3	644	38:50.1	2330.093
1	3	645	39:05.2	2345.163
1	3	646	39:26.6	2366.621
1	3	647	39:28.3	2368.251
1	3	648	39:50.2	2390.242
1	3	649	39:50.6	2390.587
1	3	650	40:04.6	2404.632
1	3	651	40:07.7	2407.708
1	3	652	40:16.8	2416.766
1	3	653	40:18.6	2418.617
1	3	654	40:19.0	2418.97
1	3	655	40:27.6	2427.628
1	3	656	40:55.7	2455.656
1	3	657	41:08.4	2468.441
1	3	658	41:23.8	2483.807
1	3	659	41:29.8	2489.817
1	3	660	41:33.1	2493.072
1	3	661	41:34.6	2494.639
1	3	662	41:35.4	2495.39
1	3	663	41:35.6	2495.636
1	3	664	41:46.1	2506.125
1	3	665	41:53.2	2513.174
1	3	666	41:58.0	2518.016
1	3	667	42:02.0	2521.983
1	3	668	42:15.7	2535.657
1	3	669	42:16.1	2536.107
1	3	670	42:16.7	2536.668
1	3	671	42:17.5	2537.504
1	3	672	42:19.1	2539.053
1	3	673	42:28.2	2548.209
1	3	674	42:53.0	2572.956
1	3	675	42:55.1	2575.147
1	3	676	43:02.0	2581.968
1	3	677	43:09.0	2588.977
1	3	678	43:24.5	2604.463
1	3	679	43:29.3	2609.305
1	3	680	43:30.3	2610.33
1	3	681	43:47.2	2627.219
1	3	682	43:52.9	2632.877
1	3	683	43:53.3	2633.276
1	3	684	44:17.8	2657.776
1	3	685	44:18.1	2658.057
1	3	686	44:25.3	2665.333
1	3	687	44:38.1	2678.139
1	3	688	44:48.4	2688.365
1	3	689	44:50.2	2690.23
1	3	690	45:22.1	2722.129
1	3	691	45:33.0	2733.026
1	3	692	45:37.1	2737.089
1	3	693	45:44.9	2744.947
1	3	694	46:00.8	2760.849
1	3	695	46:03.1	2763.059
1	3	696	46:04.8	2764.842
1	3	697	46:19.3	2779.331
1	3	698	47:08.6	2828.646
1	3	699	47:35.7	2855.678
1	3	700	48:33.7	2913.741
1	3	701	48:59.9	2939.91
1	3	702	49:00.7	2940.707
1	3	703	49:01.7	2941.703
1	3	704	49:04.2	2944.167
1	3	705	50:01.8	3001.761
1	3	706	50:08.9	3008.9
1	3	707	50:10.5	3010.549
1	3	708	50:43.9	3043.889
1	3	709	50:44.7	3044.747
1	3	710	50:48.7	3048.715
1	3	711	50:49.4	3049.41
1	3	712	51:30.6	3090.616
1	3	713	51:32.0	3092.042
1	3	714	51:35.8	3095.819
1	3	715	52:13.5	3133.498
1	3	716	52:15.3	3135.298
1	3	717	52:18.5	3138.463
1	3	718	52:19.4	3139.45
1	3	719	52:20.0	3139.956
1	3	720	52:29.2	3149.215
1	3	721	52:39.5	3159.499
1	3	722	52:53.4	3173.358
1	3	723	52:53.9	3173.932
1	3	724	52:54.3	3174.316
1	3	725	52:55.3	3175.329
1	3	726	53:34.1	3214.085
1	3	727	53:34.4	3214.382
1	4	0	00:00.5	0.528
1	4	1	00:02.9	2.906
1	4	2	00:06.5	6.489
1	4	3	00:08.1	8.102
1	4	4	00:12.1	12.098
1	4	5	00:14.1	14.141
1	4	6	00:15.9	15.916
1	4	7	00:17.7	17.717
1	4	8	00:23.2	23.205
1	4	9	00:24.4	24.439
1	4	10	00:27.8	27.809
1	4	11	00:30.2	30.21
1	4	12	00:34.7	34.717
1	4	13	00:36.7	36.701
1	4	14	00:38.3	38.319
1	4	15	00:42.1	42.083
1	4	16	00:44.9	44.899
1	4	17	00:46.8	46.794
1	4	18	00:49.5	49.531
1	4	19	00:50.7	50.733
1	4	20	00:52.1	52.122
1	4	21	00:54.1	54.064
1	4	22	00:55.4	55.431
1	4	23	00:59.8	59.778
1	4	24	01:01.7	61.711
1	4	25	01:02.8	62.805
1	4	26	01:04.5	64.493
1	4	27	01:05.4	65.413
1	4	28	01:06.7	66.662
1	4	29	01:09.9	69.903
1	4	30	01:11.7	71.736
1	4	31	01:16.0	76.026
1	4	32	01:17.5	77.511
1	4	33	01:18.5	78.508
1	4	34	01:19.1	79.146
1	4	35	01:19.9	79.944
1	4	36	01:23.2	83.192
1	4	37	01:24.6	84.613
1	4	38	01:25.1	85.14
1	4	39	01:27.5	87.464
1	4	40	01:28.2	88.232
1	4	41	01:30.7	90.665
1	4	42	01:32.6	92.581
1	4	43	01:34.3	94.265
1	4	44	01:36.5	96.47
1	4	45	01:38.1	98.065
1	4	46	01:40.7	100.7
1	4	47	01:45.4	105.367
1	4	48	01:49.8	109.772
1	4	49	01:51.3	111.308
1	4	50	01:57.0	117.018
1	4	51	01:57.4	117.405
1	4	52	02:00.7	120.673
1	4	53	02:03.6	123.559
1	4	54	02:05.0	125.007
1	4	55	02:06.5	126.474
1	4	56	02:07.1	127.141
1	4	57	02:07.9	127.933
1	4	58	02:10.7	130.717
1	4	59	02:13.0	133.041
1	4	60	02:17.9	137.886
1	4	61	02:20.4	140.354
1	4	62	02:21.7	141.749
1	4	63	02:25.0	144.993
1	4	64	02:28.4	148.407
1	4	65	02:31.3	151.339
1	4	66	02:31.6	151.599
1	4	67	02:33.0	152.996
1	4	68	02:35.2	155.234
1	4	69	02:37.0	157.049
1	4	70	02:39.2	159.234
1	4	71	02:39.8	159.76
1	4	72	02:42.4	162.41
1	4	73	02:46.9	166.85
1	4	74	02:48.3	168.266
1	4	75	02:49.5	169.525
1	4	76	02:51.1	171.106
1	4	77	02:53.1	173.146
1	4	78	02:54.3	174.274
1	4	79	02:56.2	176.159
1	4	80	02:59.0	178.978
1	4	81	03:00.2	180.169
1	4	82	03:01.5	181.537
1	4	83	03:08.4	188.422
1	4	84	03:08.8	188.847
1	4	85	03:10.5	190.452
1	4	86	03:12.3	192.255
1	4	87	03:13.7	193.67
1	4	88	03:17.1	197.092
1	4	89	03:18.4	198.435
1	4	90	03:18.7	198.722
1	4	91	03:22.2	202.244
1	4	92	03:23.5	203.477
1	4	93	03:25.1	205.102
1	4	94	03:26.3	206.264
1	4	95	03:28.3	208.348
1	4	96	03:30.0	210.023
1	4	97	03:31.9	211.941
1	4	98	03:33.3	213.292
1	4	99	03:37.3	217.346
1	4	100	03:40.2	220.157
1	4	101	03:42.2	222.213
1	4	102	03:44.5	224.499
1	4	103	03:45.3	225.321
1	4	104	03:47.8	227.844
1	4	105	03:49.3	229.312
1	4	106	03:51.1	231.116
1	4	107	03:52.1	232.082
1	4	108	03:54.5	234.535
1	4	109	03:57.0	237.009
1	4	110	03:57.9	237.9
1	4	111	04:01.1	241.14
1	4	112	04:03.3	243.336
1	4	113	04:03.6	243.586
1	4	114	04:06.8	246.832
1	4	115	04:07.8	247.783
1	4	116	04:12.3	252.322
1	4	117	04:13.9	253.865
1	4	118	04:16.6	256.609
1	4	119	04:17.9	257.922
1	4	120	04:20.8	260.797
1	4	121	04:24.1	264.133
1	4	122	04:26.2	266.221
1	4	123	04:29.3	269.345
1	4	124	04:29.9	269.932
1	4	125	04:32.9	272.943
1	4	126	04:35.9	275.886
1	4	127	04:38.3	278.345
1	4	128	04:41.2	281.16
1	4	129	04:44.5	284.453
1	4	130	04:45.2	285.202
1	4	131	04:48.1	288.109
1	4	132	04:49.5	289.506
1	4	133	04:51.9	291.885
1	4	134	04:52.5	292.492
1	4	135	04:56.1	296.064
1	4	136	04:57.8	297.776
1	4	137	05:00.3	300.32
1	4	138	05:06.2	306.198
1	4	139	05:09.8	309.788
1	4	140	05:11.7	311.723
1	4	141	05:21.4	321.365
1	4	142	05:24.6	324.576
1	4	143	05:25.7	325.651
1	4	144	05:32.6	332.622
1	4	145	05:37.1	337.093
1	4	146	05:39.1	339.125
1	4	147	05:41.5	341.5
1	4	148	05:42.2	342.231
1	4	149	05:44.6	344.576
1	4	150	05:47.2	347.201
1	4	151	05:48.8	348.803
1	4	152	05:50.6	350.595
1	4	153	05:52.1	352.066
1	4	154	05:52.8	352.799
1	4	155	05:53.8	353.832
1	4	156	05:55.9	355.886
1	4	157	05:58.4	358.444
1	4	158	06:01.0	360.951
1	4	159	06:02.3	362.344
1	4	160	06:03.1	363.089
1	4	161	06:05.1	365.06
1	4	162	06:08.1	368.065
1	4	163	06:08.8	368.844
1	4	164	06:12.7	372.651
1	4	165	06:14.4	374.37
1	4	166	06:15.3	375.293
1	4	167	06:16.0	376.032
1	4	168	06:18.5	378.538
1	4	169	06:18.8	378.787
1	4	170	06:22.2	382.185
1	4	171	06:23.3	383.257
1	4	172	06:27.0	386.967
1	4	173	06:30.8	390.8
1	4	174	06:31.8	391.796
1	4	175	06:33.9	393.916
1	4	176	06:37.2	397.201
1	4	177	06:39.7	399.732
1	4	178	06:42.5	402.478
1	4	179	06:43.5	403.48
1	4	180	06:44.1	404.05
1	4	181	06:48.2	408.155
1	4	182	06:49.0	408.958
1	4	183	06:51.4	411.366
1	4	184	06:53.7	413.709
1	4	185	06:56.4	416.448
1	4	186	07:00.3	420.346
1	4	187	07:03.9	423.866
1	4	188	07:15.0	434.96
1	4	189	07:17.3	437.313
1	4	190	07:19.8	439.783
1	4	191	07:22.5	442.527
1	4	192	07:25.9	445.949
1	4	193	07:26.6	446.569
1	4	194	07:39.9	459.865
1	4	195	07:42.1	462.066
1	4	196	07:44.9	464.905
1	4	197	07:45.4	465.414
1	4	198	07:50.9	470.921
1	4	199	07:52.9	472.924
1	4	200	07:53.7	473.705
1	4	201	07:55.9	475.896
1	4	202	07:58.7	478.738
1	4	203	08:01.2	481.176
1	4	204	08:03.4	483.45
1	4	205	08:05.9	485.921
1	4	206	08:08.4	488.438
1	4	207	08:11.4	491.366
1	4	208	08:13.4	493.438
1	4	209	08:14.8	494.797
1	4	210	08:16.9	496.93
1	4	211	08:18.3	498.328
1	4	212	08:20.8	500.769
1	4	213	08:22.5	502.497
1	4	214	08:25.3	505.304
1	4	215	08:29.1	509.094
1	4	216	08:30.1	510.12
1	4	217	08:32.1	512.142
1	4	218	08:34.2	514.19
1	4	219	08:35.9	515.945
1	4	220	08:36.5	516.48
1	4	221	08:37.6	517.561
1	4	222	08:38.4	518.437
1	4	223	08:39.8	519.848
1	4	224	08:41.0	521.004
1	4	225	08:42.4	522.424
1	4	226	08:45.0	524.983
1	4	227	08:48.2	528.218
1	4	228	08:52.1	532.113
1	4	229	08:53.0	532.967
1	4	230	08:56.5	536.459
1	4	231	09:00.7	540.678
1	4	232	09:02.2	542.151
1	4	233	09:02.8	542.754
1	4	234	09:03.6	543.571
1	4	235	09:04.7	544.684
1	4	236	09:09.2	549.205
1	4	237	09:09.6	549.585
1	4	238	09:10.9	550.94
1	4	239	09:12.3	552.344
1	4	240	09:16.6	556.625
1	4	241	09:18.1	558.053
1	4	242	09:18.8	558.811
1	4	243	09:21.2	561.239
1	4	244	09:23.6	563.617
1	4	245	09:26.1	566.078
1	4	246	09:28.3	568.324
1	4	247	09:28.8	568.838
1	4	248	09:30.0	570.037
1	4	249	09:31.5	571.477
1	4	250	09:33.3	573.306
1	4	251	09:33.6	573.633
1	4	252	09:34.6	574.582
1	4	253	09:40.1	580.113
1	4	254	09:43.0	583.036
1	4	255	09:45.3	585.323
1	4	256	09:47.6	587.611
1	4	257	09:50.5	590.458
1	4	258	09:52.4	592.447
1	4	259	09:55.3	595.285
1	4	260	09:56.9	596.885
1	4	261	09:59.2	599.223
1	4	262	10:02.2	602.24
1	4	263	10:04.0	604.035
1	4	264	10:05.7	605.714
1	4	265	10:10.0	609.988
1	4	266	10:14.0	614.027
1	4	267	10:15.2	615.175
1	4	268	10:17.6	617.609
1	4	269	10:23.1	623.086
1	4	270	10:27.3	627.334
1	4	271	10:28.4	628.394
1	4	272	10:34.7	634.656
1	4	273	10:35.4	635.355
1	4	274	10:38.3	638.319
1	4	275	10:41.3	641.346
1	4	276	10:43.2	643.225
1	4	277	10:45.6	645.578
1	4	278	10:48.0	647.981
1	4	279	10:48.6	648.605
1	4	280	10:51.0	650.997
1	4	281	10:53.7	653.658
1	4	282	10:56.4	656.399
1	4	283	11:01.1	661.096
1	4	284	11:02.2	662.221
1	4	285	11:04.1	664.067
1	4	286	11:04.6	664.645
1	4	287	11:07.9	667.904
1	4	288	11:11.1	671.118
1	4	289	11:13.5	673.507
1	4	290	11:16.1	676.124
1	4	291	11:17.8	677.815
1	4	292	11:21.2	681.189
1	4	293	11:23.4	683.388
1	4	294	11:26.7	686.717
1	4	295	11:29.4	689.429
1	4	296	11:31.0	691.022
1	4	297	11:33.2	693.166
1	4	298	11:35.9	695.946
1	4	299	11:36.7	696.716
1	4	300	11:38.0	697.96
1	4	301	11:39.1	699.091
1	4	302	11:40.4	700.398
1	4	303	11:41.4	701.363
1	4	304	11:42.9	702.866
1	4	305	11:44.7	704.696
1	4	306	11:46.5	706.52
1	4	307	11:48.5	708.541
1	4	308	11:49.7	709.703
1	4	309	11:50.5	710.536
1	4	310	11:51.1	711.1
1	4	311	11:54.9	714.926
1	4	312	11:56.3	716.316
1	4	313	11:58.2	718.2
1	4	314	12:01.7	721.654
1	4	315	12:03.4	723.383
1	4	316	12:04.1	724.066
1	4	317	12:07.7	727.663
1	4	318	12:08.0	727.995
1	4	319	12:11.9	731.887
1	4	320	12:13.3	733.29
1	4	321	12:17.8	737.847
1	4	322	12:21.3	741.341
1	4	323	12:24.2	744.193
1	4	324	12:26.4	746.415
1	4	325	12:29.1	749.142
1	4	326	12:29.6	749.585
1	4	327	12:34.8	754.785
1	4	328	12:37.4	757.384
1	4	329	12:39.8	759.794
1	4	330	12:43.7	763.688
1	4	331	12:47.5	767.498
1	4	332	12:51.3	771.315
1	4	333	12:52.5	772.521
1	4	334	12:54.1	774.08
1	4	335	12:59.1	779.147
1	4	336	13:00.7	780.653
1	4	337	13:03.2	783.212
1	4	338	13:07.2	787.166
1	4	339	13:09.2	789.193
1	4	340	13:12.8	792.85
1	4	341	13:17.9	797.851
1	4	342	13:20.5	800.454
1	4	343	13:22.8	802.836
1	4	344	13:30.8	810.768
1	4	345	13:39.2	819.194
1	4	346	13:43.4	823.433
1	4	347	13:44.9	824.862
1	4	348	13:46.9	826.88
1	4	349	13:47.8	827.801
1	4	350	13:49.5	829.469
1	4	351	13:52.2	832.159
1	4	352	13:53.5	833.482
1	4	353	13:56.9	836.891
1	4	354	13:58.8	838.797
1	4	355	14:03.0	842.959
1	4	356	14:07.8	847.792
1	4	357	14:14.2	854.169
1	4	358	14:16.0	856.004
1	4	359	14:19.0	858.993
1	4	360	14:22.5	862.493
1	4	361	14:23.0	863.017
1	4	362	14:24.4	864.363
1	4	363	14:30.5	870.527
1	4	364	14:31.3	871.257
1	4	365	14:37.3	877.303
1	4	366	14:38.2	878.185
1	4	367	14:40.3	880.261
1	4	368	14:44.2	884.178
1	4	369	14:46.4	886.381
1	4	370	14:50.4	890.374
1	4	371	14:54.2	894.245
1	4	372	14:57.5	897.467
1	4	373	14:58.1	898.087
1	4	374	15:02.1	902.129
1	4	375	15:06.8	906.795
1	4	376	15:07.2	907.226
1	4	377	15:12.1	912.077
1	4	378	15:19.4	919.433
1	4	379	15:22.7	922.713
1	4	380	15:23.0	922.972
1	4	381	15:32.5	932.485
1	4	382	15:36.8	936.847
1	4	383	15:38.5	938.465
1	4	384	15:39.9	939.894
1	4	385	15:42.6	942.588
1	4	386	15:46.3	946.283
1	4	387	15:48.3	948.271
1	4	388	15:50.8	950.769
1	4	389	15:53.6	953.621
1	4	390	15:57.4	957.401
1	4	391	16:21.8	981.804
1	4	392	16:28.4	988.394
1	4	393	16:29.2	989.18
1	4	394	16:31.2	991.25
1	4	395	16:34.4	994.422
1	4	396	16:35.7	995.655
1	4	397	16:37.9	997.858
1	4	398	16:39.5	999.473
1	4	399	16:43.5	1003.521
1	4	400	16:44.8	1004.8
1	4	401	16:46.8	1006.81
1	4	402	17:04.4	1024.377
1	4	403	17:05.7	1025.662
1	4	404	17:10.2	1030.216
1	4	405	17:12.1	1032.111
1	4	406	17:20.6	1040.577
1	4	407	17:23.9	1043.902
1	4	408	17:24.4	1044.426
1	4	409	17:36.2	1056.232
1	4	410	17:41.2	1061.194
1	4	411	17:42.4	1062.401
1	4	412	17:50.0	1069.968
1	4	413	17:54.4	1074.409
1	4	414	17:57.3	1077.275
1	4	415	18:00.0	1080.013
1	4	416	18:09.2	1089.178
1	4	417	18:11.6	1091.586
1	4	418	18:13.8	1093.841
1	4	419	18:15.8	1095.849
1	4	420	18:17.5	1097.545
1	4	421	18:18.6	1098.627
1	4	422	18:21.7	1101.659
1	4	423	18:23.1	1103.051
1	4	424	18:26.7	1106.656
1	4	425	18:31.3	1111.279
1	4	426	18:37.7	1117.731
1	4	427	18:40.2	1120.155
1	4	428	18:41.9	1121.876
1	4	429	18:43.9	1123.853
1	4	430	18:45.2	1125.177
1	4	431	18:47.6	1127.615
1	4	432	19:15.9	1155.852
1	4	433	19:17.9	1157.878
1	4	434	19:25.7	1165.731
1	4	435	19:34.0	1173.997
1	4	436	19:41.6	1181.628
1	4	437	19:43.0	1182.984
1	4	438	19:46.4	1186.404
1	4	439	19:49.2	1189.232
1	4	440	19:52.1	1192.077
1	4	441	19:55.0	1195
1	4	442	19:58.4	1198.363
1	4	443	20:01.2	1201.238
1	4	444	20:02.9	1202.868
1	4	445	20:04.7	1204.69
1	4	446	20:06.3	1206.268
1	4	447	20:07.8	1207.757
1	4	448	20:09.7	1209.68
1	4	449	20:13.3	1213.291
1	4	450	20:15.2	1215.176
1	4	451	20:17.1	1217.073
1	4	452	20:19.1	1219.12
1	4	453	20:20.8	1220.845
1	4	454	20:22.0	1221.982
1	4	455	20:23.0	1222.977
1	4	456	20:24.6	1224.639
1	4	457	20:25.8	1225.827
1	4	458	20:27.3	1227.284
1	4	459	20:33.7	1233.691
1	4	460	20:37.9	1237.852
1	4	461	20:40.5	1240.493
1	4	462	20:43.8	1243.831
1	4	463	20:45.6	1245.602
1	4	464	20:57.0	1257.014
[truncated: 13,702 more rows]
